# Supplementary material for: Molecular Identification and Expression Analysis of NOD1/2 and TBK1 in Response to Viral or Bacterial Infection in the Spotted Knifejaw (Oplegnathus punctatus)
Source: Animals (Basel). 2025 Mar 31;15(7):1006. doi: 10.3390/ani15071006 (PMC11987823; doi:10.3390/ani15071006)
Supplement: Supplementary file 1 [file animals-15-01006-s001.zip]

Archive with 1 entries (1 files):
- animals-3455519-supplementary.pdf
